# Supplementary material for: Activated Histone Acetyltransferase p300/CBP-Related Signalling Pathways Mediate Up-Regulation of NADPH Oxidase, Inflammation, and Fibrosis in Diabetic Kidney
Source: Antioxidants (Basel). 2021 Aug 26;10(9):1356. doi: 10.3390/antiox10091356 (PMC8469026; doi:10.3390/antiox10091356)
Supplement: Supplementary file 1 [file antioxidants-10-01356-s001.zip]

Archive with 1 entries (1 files):
- antioxidants-1329221-supplementary.pdf
